# Supplementary material for: Small-Scale Soil Microbial Community Heterogeneity Linked to Landform Historical Events on King George Island, Maritime Antarctica
Source: Front Microbiol. 2018 Dec 10;9:3065. doi: 10.3389/fmicb.2018.03065 (PMC6296293; doi:10.3389/fmicb.2018.03065)
Supplement: Supplementary file 9 [file Table_2.XLSX]

## Sheet: Bacteria
Table S2 Microbial Operational Taxonomic Unit (OTU) diversities estimated by the Shannon, Chao1, ACE, and Simpson indices.
Bacterial OTU diversity index
Sample code	Simpson	Chao1	ACE	Shannon
Q1-1	0.991695	1356	1670.18	8.53
Q1-2	0.990634	1393	1737.26	8.54
Q1-3	0.990269	1353	1731.37	8.57
Average Q1	0.990866	1367.33	1712.94	8.54667
Standard deviation Q1	0.000740768	22.2785	37.1453	0.0208167
Q2-1	0.983115	983.5	1344.02	7.75
Q2-2	0.993606	1318	1612.39	8.76
Q2-3	0.9838	1300	1653.15	8.32
Average Q2	0.98684	1200.5	1536.52	8.27667
Standard deviation Q2	0.00586924	188.143	167.951	0.506392
Q3-1	0.988716	1029	1290.1	8.06
Q3-2	0.989908	1109	1414.45	8.2
Q3-3	0.989946	1122	1338.14	8.32
Average Q3	0.989523	1086.67	1347.56	8.19333
Standard deviation Q3	0.000699429	50.362	62.7083	0.130128
Q4-1	0.71335	286	382.72	3.13
Q4-2	0.990075	1460	2034.22	8.52
Q4-3	0.737911	189	225.8	3.03
Average Q4	0.813779	645	880.913	4.89333
Standard deviation Q4	0.15317	707.475	1001.87	3.14118
Q5-1	0.980341	1289	1844.01	7.63
Q5-2	0.989505	1479	2174.26	8.32
Q5-3	0.993063	1299	1644.09	8.57
Average Q5	0.987636	1355.67	1887.45	8.17333
Standard deviation Q5	0.00656363	106.927	267.742	0.486861
Q6-1	0.988718	1024	1456.54	7.83
Q6-2	0.985625	820.5	1072.2	7.52
Q6-3	0.967448	624	760.42	6.62
Average Q6	0.980597	822.833	1096.39	7.32333
Standard deviation Q6	0.0114919	200.01	348.69	0.628517
Q7-1	0.981525	809	1046.84	7.4
Q7-2	0.979523	811	947.32	7.38
Q7-3	0.968943	951.33	1359.37	7.26
Average Q7	0.976664	857.11	1117.84	7.34667
Standard deviation Q7	0.00676081	81.603	215.006	0.0757188
Q9-1	0.847248	737.5	1274.21	5.02
Q9-2	0.812815	603.5	1000.41	4.55
Q9-3	0.982544	1492	2140.48	8.28
Average Q9	0.880869	944.333	1471.7	5.95
Standard deviation Q9	0.0897205	479.002	595.14	2.03148
Q10-1	0.99325	1796.5	2663.55	8.83
Q10-2	0.994689	1525	2132.89	8.93
Q10-3	0.990029	1500	2413.19	8.34
Average Q10	0.992656	1607.17	2403.21	8.7
Standard deviation Q10	0.00238611	164.443	265.471	0.315753
Q11-1	0.984144	1064.5	1695.03	7.52
Q11-2	0.987679	1139.43	1700.21	7.82
Q11-3	0.986945	1362	2052.49	7.97
Average Q11	0.986256	1188.64	1815.91	7.77
Standard deviation Q11	0.0018655	154.735	204.901	0.229129
Q12-1	0.98822	1267.2	1877.98	8.01
Q12-2	0.992575	1572	2381	8.67
Q12-3	0.989145	1377	1875.64	8.15
Average Q12	0.98998	1405.4	2044.87	8.27667
Standard deviation Q12	0.00229443	154.372	291.097	0.347755
Q13-1	0.696535	193	289.85	2.74
Q13-2	0.715431	376.25	588.33	3.19
Q13-3	0.680007	156	244.36	2.56
Average Q13	0.697324	241.75	374.18	2.83
Standard deviation Q13	0.0177252	117.94	186.849	0.3245

## Sheet: Archaea
Archaeal OTU diversity index
Sample code	simpson	chao1	ACE	shannon
Q1-1	0.56	217.2	227.41	2.2
Q1-2	0.69	322.17	335.7	2.92
Q1-3	0.74	260.55	268.65	3.01
Average Q1	0.663333	266.64	277.253	2.71
Standard deviation Q1	0.0929157	52.7493	54.6552	0.443959
Q2-1	0.69	140.08	146.29	2.62
Q2-2	0.36	236.45	251.58	1.76
Q2-3	0.76	257.5	271.29	3.16
Average Q2	0.603333	211.343	223.053	2.51333
Standard deviation Q2	0.21362	62.6069	67.2055	0.706069
Q3-1	0.81	165.54	168.49	3.32
Q3-2	0.74	206.73	209.66	3.56
Q3-3	0.87	227.22	235.39	4.27
Average Q3	0.806667	199.83	204.513	3.71667
Standard deviation Q3	0.0650641	31.4136	33.7456	0.493997
Q4-1	0.91	257.81	265.47	4.77
Q4-2	0.94	508.6	505.84	5.47
Q4-3	0.79	335	329.66	4.02
Average Q4	0.88	367.137	366.99	4.75333
Standard deviation Q4	0.0793725	128.446	124.457	0.725144
Q5-1	0.29	214.02	228.82	1.44
Q5-2	0.23	194	215.69	1.12
Q5-3	0.68	205.57	214.25	2.59
Average Q5	0.4	204.53	219.587	1.71667
Standard deviation Q5	0.244336	10.0504	8.02865	0.773067
Q6-1	0.81	293.02	303.26	3.86
Q6-2	0.51	272.22	276.73	2.54
Q6-3	0.43	202.44	206.69	2.21
Average Q6	0.583333	255.893	262.227	2.87
Standard deviation Q6	0.200333	47.4458	49.8919	0.873098
Q7-1	0.72	194.59	199.22	2.94
Q7-2	0.78	248.26	256.8	3.39
Q7-3	0.72	196.83	189.96	2.97
Average Q7	0.74	213.227	215.327	3.1
Standard deviation Q7	0.034641	30.3604	36.2142	0.251595
Q9-1	0.51	485.06	481.01	2.61
Q9-2	0.81	508.38	525.31	4.44
Q9-3	0.72	596.7	602.15	3.69
Average Q9	0.68	530.047	536.157	3.58
Standard deviation Q9	0.153948	58.8894	61.2941	0.919946
Q10-1	0.71	668.36	684.6	3.74
Q10-2	0.84	376.22	391.25	3.9
Q10-3	0.56	335.53	353.43	2.54
Average Q10	0.703333	460.037	476.427	3.39333
Standard deviation Q10	0.140119	181.557	181.272	0.743326
Q11-1	0.6	290.09	300.39	2.58
Q11-2	0.57	329.07	345.63	2.58
Q11-3	0.57	292.49	302.95	2.5
Average Q11	0.58	303.883	316.323	2.55333
Standard deviation Q11	0.0173205	21.8453	25.4126	0.046188
Q12-1	0.65	290.16	306.09	2.7
Q12-2	0.8	417.54	432.9	3.86
Q12-3	0.74	400.88	411.69	3.53
Average Q12	0.73	369.527	383.56	3.36333
Standard deviation Q12	0.0754983	69.2365	67.924	0.59769
Q13-1	0.74	414.37	425.71	3.53
Q13-2	0.71	380.02	382.95	3.69
Q13-3	0.93	393	393.42	5.39
Average Q13	0.793333	395.797	400.693	4.20333
Standard deviation Q13	0.119304	17.3449	22.2886	1.03079

## Sheet: Fungi
Fungal OTU diversity index
Sample code	Simpson	Chao1	ACE	Shannon
Q1-1	0.978042	391	398.88	6.84
Q1-2	0.976607	454	476.2	6.81
Q1-3	0.396981	182	222.62	1.66
Average Q1	0.783877	342.333	365.9	5.10333
Standard deviation Q1	0.335062	142.381	129.967	2.98205
Q2-1	0.951478	365	373.12	6.22
Q2-2	0.677038	244	256.79	3.53
Q2-3	0.840845	354	379.36	4.42
Average Q2	0.82312	321	336.423	4.72333
Standard deviation Q2	0.138076	66.9104	69.035	1.37041
Q3-1	0.96149	426	436.69	6.31
Q3-2	0.961576	558	577.15	6.71
Q3-3	0.941537	441	458.51	5.81
Average Q3	0.954868	475	490.783	6.27667
Standard deviation Q3	0.0115448	72.2703	75.5872	0.450925
Q4-1	0.88965	234	249.89	4.25
Q4-2	0.949994	470	503.21	5.91
Q4-3	0.930684	421	490.65	5.49
Average Q4	0.923443	375	414.583	5.21667
Standard deviation Q4	0.0308168	124.543	142.767	0.863095
Q5-1	0.844933	389.5	453.51	4.93
Q5-2	0.91573	461	502.88	5.3
Q5-3	0.806275	383	443.55	4.21
Average Q5	0.855646	411.167	466.647	4.81333
Standard deviation Q5	0.0555083	43.2791	31.7717	0.554286
Q6-1	0.813256	304	312.99	4.54
Q6-2	0.836382	346	363.02	4.72
Q6-3	0.870755	204	223.44	4.38
Average Q6	0.840131	284.667	299.817	4.54667
Standard deviation Q6	0.0289322	72.9475	70.7163	0.170098
Q7-1	0.848708	342	359.67	4.63
Q7-2	0.964256	458	467.09	6.63
Q7-3	0.876256	459	492.85	5.23
Average Q7	0.896407	419.667	439.87	5.49667
Standard deviation Q7	0.0603521	67.2632	70.6394	1.02632
Q9-1	0.972455	365	384.8	6.58
Q9-2	0.949993	349	360.41	6.15
Q9-3	0.943226	449	476.79	5.87
Average Q9	0.955225	387.667	407.333	6.2
Standard deviation Q9	0.0153007	53.7153	61.375	0.357631
Q10-1	0.82907	430	502.7	4.18
Q10-2	0.880704	425	472.39	4.83
Q10-3	0.852801	462	517.56	4.62
Average Q10	0.854192	439	497.55	4.54333
Standard deviation Q10	0.0258451	20.0749	23.0212	0.331713
Q11-1	0.957857	426	446.3	6.33
Q11-2	0.962109	500	545.69	6.46
Q11-3	0.848274	323	338.34	4.59
Average Q11	0.922747	416.333	443.443	5.79333
Standard deviation Q11	0.0645303	88.8951	103.705	1.04414
Q12-1	0.812483	409.5	488.52	4.5
Q12-2	0.813237	420	532.14	4.52
Q12-3	0.941172	617	665.02	6.19
Average Q12	0.855631	482.167	561.893	5.07
Standard deviation Q12	0.0740819	116.887	91.9348	0.97
Q13-1	0.94699	532	569.36	5.97
Q13-2	0.970501	653.5	748.84	6.59
Q13-3	0.97317	204	235.36	6.06
Average Q13	0.963554	463.167	517.853	6.20667
Standard deviation Q13	0.0144065	232.521	260.586	0.335012
