# Supplementary material for: Small-Scale Soil Microbial Community Heterogeneity Linked to Landform Historical Events on King George Island, Maritime Antarctica
Source: Front Microbiol. 2018 Dec 10;9:3065. doi: 10.3389/fmicb.2018.03065 (PMC6296293; doi:10.3389/fmicb.2018.03065)
Supplement: Supplementary file 11 [file Table_4.XLSX]

## Sheet: Bacteria
Table S4 Random forest analysis of bacterial, archaeal, and fungal Operational Taxonomic Unit (OTU) data.
#OTU ID	Mean_decrease_in_accuracy	Standard_deviation	Group 2	Group 1	taxonomy
otu4496	0.00175326	0.000839354	0.666667	78.1667	k__Bacteria; p__Acidobacteria; c__Acidobacteriia; o__Acidobacteriales; f__Acidobacteriaceae; g__; s__
otu59393	0.00108071	0.000776184	0.888889	31	k__Bacteria; p__Acidobacteria; c__Acidobacteriia; o__Acidobacteriales; f__Acidobacteriaceae; g__; s__
otu11623	0.00142663	0.000590695	0.444444	11.6667	k__Bacteria; p__Acidobacteria; c__Acidobacteriia; o__Acidobacteriales; f__Koribacteraceae; g__; s__
otu46378	0.00262322	0.00124772	64.2222	563.583	k__Bacteria; p__Acidobacteria; c__Acidobacteriia; o__Acidobacteriales; f__Koribacteraceae; g__; s__
otu84612	0.00171164	0.000873732	0.62963	29.6667	k__Bacteria; p__Acidobacteria; c__Acidobacteriia; o__Acidobacteriales; f__Koribacteraceae; g__Candidatus Koribacter; s__
otu1122	0.0030549	0.00104012	18.8889	192.5	k__Bacteria; p__Acidobacteria; c__DA052; o__Ellin6513; f__; g__; s__
otu21435	0.00206233	0.000645156	1.74074	16	k__Bacteria; p__Acidobacteria; c__DA052; o__Ellin6513; f__; g__; s__
otu39520	0.00129075	0.000365657	0.962963	11.5833	k__Bacteria; p__Acidobacteria; c__DA052; o__Ellin6513; f__; g__; s__
otu24479	0.00358895	0.00129833	2.96296	34.25	k__Bacteria; p__Acidobacteria; c__Solibacteres; o__Solibacterales; f__Solibacteraceae; g__Candidatus Solibacter; s__
otu33901	0.00187527	0.00103126	0.407407	17.3333	k__Bacteria; p__Actinobacteria; c__Actinobacteria; o__Actinomycetales; f__; g__; s__
otu36507	0.00142492	0.000893868	30.6296	277.667	k__Bacteria; p__Actinobacteria; c__Actinobacteria; o__Actinomycetales; f__; g__; s__
otu55785	0.00160865	0.000864592	1	21.5	k__Bacteria; p__Actinobacteria; c__Actinobacteria; o__Actinomycetales; f__; g__; s__
otu22715	0.00154265	0.000810426	1.51852	78.25	k__Bacteria; p__Bacteroidetes; c__[Saprospirae]; o__[Saprospirales]; f__Chitinophagaceae; g__; s__
otu28231	0.00279638	0.00112496	0.592593	7	k__Bacteria; p__Bacteroidetes; c__[Saprospirae]; o__[Saprospirales]; f__Chitinophagaceae; g__; s__
otu35864	0.00222397	0.000992855	18.7037	213.25	k__Bacteria; p__Bacteroidetes; c__[Saprospirae]; o__[Saprospirales]; f__Chitinophagaceae; g__; s__
otu61071	0.00183771	0.000789087	0.296296	4.5	k__Bacteria; p__Bacteroidetes; c__[Saprospirae]; o__[Saprospirales]; f__Chitinophagaceae; g__; s__
otu84450	0.00118525	0.000681261	0.555556	22.5	k__Bacteria; p__Bacteroidetes; c__[Saprospirae]; o__[Saprospirales]; f__Chitinophagaceae; g__; s__
otu98476	0.0021558	0.00134814	0.962963	11.25	k__Bacteria; p__Bacteroidetes; c__[Saprospirae]; o__[Saprospirales]; f__Chitinophagaceae; g__; s__
otu42390	0.00117039	0.000451753	1.66667	29.5833	k__Bacteria; p__Bacteroidetes; c__Sphingobacteriia; o__Sphingobacteriales; f__; g__; s__
otu77833	0.00161577	0.00114366	8.07407	61.4167	k__Bacteria; p__Chlorobi; c__; o__; f__; g__; s__
otu95994	0.00105761	0.00057288	10.2222	55	k__Bacteria; p__Chloroflexi; c__Ellin6529; o__; f__; g__; s__
otu63472	0.0023622	0.00086724	1.92593	26.5	k__Bacteria; p__Gemmatimonadetes; c__Gemm-1; o__; f__; g__; s__
otu5957	0.00394117	0.00128639	43.1852	1093.58	k__Bacteria; p__Gemmatimonadetes; c__Gemmatimonadetes; o__; f__; g__; s__
otu10489	0.0014637	0.000880374	4.81481	64.6667	k__Bacteria; p__Gemmatimonadetes; c__Gemmatimonadetes; o__Ellin5290; f__; g__; s__
otu90916	0.00226029	0.000953713	3.48148	112.25	k__Bacteria; p__Gemmatimonadetes; c__Gemmatimonadetes; o__Ellin5290; f__; g__; s__
otu41354	0.00108422	0.000690034	0.407407	4.08333	k__Bacteria; p__OD1; c__SM2F11; o__; f__; g__; s__
otu76214	0.00104771	0.000607328	2.62963	15.5833	k__Bacteria; p__Planctomycetes; c__Phycisphaerae; o__CPla-3; f__; g__; s__
otu21550	0.00158743	0.000807107	1.88889	21.4167	k__Bacteria; p__Planctomycetes; c__Planctomycetia; o__Gemmatales; f__Isosphaeraceae; g__; s__
otu53760	0.00310141	0.00126894	0.703704	20.6667	k__Bacteria; p__Planctomycetes; c__Planctomycetia; o__Gemmatales; f__Isosphaeraceae; g__; s__
otu35674	0.00106017	0.000865354	3.85185	27.3333	k__Bacteria; p__Planctomycetes; c__Planctomycetia; o__Gemmatales; f__Isosphaeraceae; g__Nostocoida; s__limicola
otu21695	0.00134441	0.000966662	19	81.1667	k__Bacteria; p__Planctomycetes; c__Planctomycetia; o__Gemmatales; f__Isosphaeraceae; g__Nostocoida; s__limicola III
otu35241	0.00130906	0.000701471	0.37037	11.25	k__Bacteria; p__Proteobacteria; c__Alphaproteobacteria; o__; f__; g__; s__
otu45033	0.0042919	0.000781407	23.1852	202.167	k__Bacteria; p__Proteobacteria; c__Alphaproteobacteria; o__; f__; g__; s__
otu89899	0.00100638	0.000679999	0.444444	3.5	k__Bacteria; p__Proteobacteria; c__Alphaproteobacteria; o__Caulobacterales; f__Caulobacteraceae; g__Phenylobacterium; s__
otu4259	0.00573243	0.00158113	7.2963	85.5	k__Bacteria; p__Proteobacteria; c__Alphaproteobacteria; o__Ellin329; f__; g__; s__
otu51656	0.00390691	0.00122121	1.51852	25.25	k__Bacteria; p__Proteobacteria; c__Alphaproteobacteria; o__Ellin329; f__; g__; s__
otu5174	0.0010778	0.000429091	0.37037	7.75	k__Bacteria; p__Proteobacteria; c__Alphaproteobacteria; o__Ellin329; f__; g__; s__
otu30578	0.00186343	0.000809303	0.259259	5	k__Bacteria; p__Proteobacteria; c__Alphaproteobacteria; o__Rhizobiales; f__Hyphomicrobiaceae; g__Rhodoplanes; s__
otu80963	0.00297042	0.00113918	2.74074	40.6667	k__Bacteria; p__Proteobacteria; c__Alphaproteobacteria; o__Rhodospirillales; f__Acetobacteraceae; g__; s__
otu49457	0.00180332	0.000592177	0.518519	13.75	k__Bacteria; p__Proteobacteria; c__Alphaproteobacteria; o__Rhodospirillales; f__Rhodospirillaceae; g__; s__
otu77486	0.00177441	0.00081514	3.44444	74.25	k__Bacteria; p__Proteobacteria; c__Alphaproteobacteria; o__Rhodospirillales; f__Rhodospirillaceae; g__; s__
otu79078	0.00275847	0.000820916	1.62963	120.25	k__Bacteria; p__Proteobacteria; c__Betaproteobacteria; o__A21b; f__EB1003; g__; s__
otu51795	0.00104081	0.00101837	5.74074	28.3333	k__Bacteria; p__Proteobacteria; c__Betaproteobacteria; o__Burkholderiales; f__; g__; s__
otu21310	0.00138127	0.000775828	94.7407	1083.17	k__Bacteria; p__Proteobacteria; c__Betaproteobacteria; o__Burkholderiales; f__Comamonadaceae; g__; s__
otu5950	0.00213592	0.000870616	0.851852	46.4167	k__Bacteria; p__Proteobacteria; c__Betaproteobacteria; o__SC-I-84; f__; g__; s__
otu72383	0.00134127	0.000918619	1.40741	112.083	k__Bacteria; p__Proteobacteria; c__Betaproteobacteria; o__SC-I-84; f__; g__; s__
otu44145	0.00138533	0.000584603	7	44.9167	k__Bacteria; p__Proteobacteria; c__Deltaproteobacteria; o__Syntrophobacterales; f__Syntrophobacteraceae; g__; s__
otu76193	0.00103371	0.00100641	17.5185	133.25	k__Bacteria; p__Proteobacteria; c__Gammaproteobacteria; o__Xanthomonadales; f__Xanthomonadaceae; g__; s__
otu65613	0.00281084	0.00150836	0.407407	12.0833	k__Bacteria; p__TM7; c__SC3; o__; f__; g__; s__
otu66593	0.00199702	0.000593065	0.037037	12.25	k__Bacteria; p__WPS-2; c__; o__; f__; g__; s__
otu14172	0.00261331	0.00102742	342.963	0.416667	k__Bacteria; p__Actinobacteria; c__MB-A2-108; o__0319-7L14; f__; g__; s__
otu328	0.00263531	0.000833073	409.259	0.333333	k__Bacteria; p__Actinobacteria; c__Thermoleophilia; o__Gaiellales; f__Gaiellaceae; g__; s__
otu34800	0.00174017	0.0009172	871.852	15.75	k__Bacteria; p__Actinobacteria; c__Thermoleophilia; o__Gaiellales; f__Gaiellaceae; g__; s__
otu3500	0.00114513	0.000613985	20	0.416667	k__Bacteria; p__Actinobacteria; c__Thermoleophilia; o__Gaiellales; f__Gaiellaceae; g__; s__
otu50321	0.00122349	0.000488812	19.0741	0.833333	k__Bacteria; p__Actinobacteria; c__Thermoleophilia; o__Gaiellales; f__; g__; s__
otu52828	0.00112614	0.000605516	15.9259	0.0833333	k__Bacteria; p__Acidobacteria; c__iii1-8; o__32-20; f__; g__; s__
otu77973	0.00113302	0.000601079	14.1111	0.25	k__Bacteria; p__Gemmatimonadetes; c__Gemmatimonadetes; o__N1423WL; f__; g__; s__
otu80647	0.00225359	0.00157308	45.2963	1.16667	k__Bacteria; p__Firmicutes; c__Bacilli; o__Bacillales; f__Bacillaceae; g__Geobacillus; s__

## Sheet: Archaea
#OTU ID	Mean_decrease_in_accuracy	Standard_deviation	Group2	Group1	taxonomy
otu4080	0.00103451	0.00074241	0.555556	15.1667	k__Archaea; p__Crenarchaeota; c__Thaumarchaeota; o__Nitrososphaerales; f__Nitrososphaeraceae; g__Candidatus Nitrososphaera; s__
otu28936	0.00125966	0.000970688	0.148148	2.75	k__Archaea; p__Crenarchaeota; c__Thaumarchaeota; o__Nitrososphaerales; f__Nitrososphaeraceae; g__Candidatus Nitrososphaera; s__
otu14924	0.00134963	0.000668126	1.11111	4.41667	k__Archaea; p__Crenarchaeota; c__Thaumarchaeota; o__Nitrososphaerales; f__Nitrososphaeraceae; g__Candidatus Nitrososphaera; s__
otu38925	0.00129609	0.000830715	4.81481	136.583	k__Archaea; p__Crenarchaeota; c__Thaumarchaeota; o__Nitrososphaerales; f__Nitrososphaeraceae; g__Candidatus Nitrososphaera; s__
otu28956	0.00136064	0.000701738	1.48148	35.0833	k__Archaea; p__Crenarchaeota; c__Thaumarchaeota; o__Nitrososphaerales; f__Nitrososphaeraceae; g__Candidatus Nitrososphaera; s__
otu42197	0.00172131	0.000692928	0.407407	13.3333	k__Archaea; p__Crenarchaeota; c__Thaumarchaeota; o__Nitrososphaerales; f__Nitrososphaeraceae; g__Candidatus Nitrososphaera; s__
otu41215	0.00610073	0.00125497	1368.85	10111.5	k__Archaea; p__Crenarchaeota; c__Thaumarchaeota; o__Nitrososphaerales; f__Nitrososphaeraceae; g__Candidatus Nitrososphaera; s__
otu25648	0.00231943	0.00160787	0.666667	5.91667	k__Archaea; p__Crenarchaeota; c__Thaumarchaeota; o__Nitrososphaerales; f__Nitrososphaeraceae; g__Candidatus Nitrososphaera; s__
otu9597	0.001078	0.00028966	0.333333	7.58333	k__Archaea; p__Crenarchaeota; c__Thaumarchaeota; o__Nitrososphaerales; f__Nitrososphaeraceae; g__Candidatus Nitrososphaera; s__
otu22886	0.00156349	0.000725277	2.66667	57.75	k__Archaea; p__Crenarchaeota; c__Thaumarchaeota; o__Nitrososphaerales; f__Nitrososphaeraceae; g__Candidatus Nitrososphaera; s__
otu18954	0.00474459	0.00120295	0.037037	8.75	No blast hit
otu41137	0.0048676	0.00184306	0.777778	187.583	No blast hit
otu27148	0.00158619	0.000715385	1.48148	258.583	No blast hit
otu27108	0.00183677	0.00119113	0	1.41667	No blast hit
otu1055	0.0010402	0.000696097	0.222222	4.66667	No blast hit
otu8244	0.002422	0.000747737	0.518519	138.583	No blast hit
otu48820	0.00266226	0.00127442	0.62963	149.167	No blast hit
otu38545	0.00149043	0.000953535	8.11111	0.166667	k__Archaea; p__Crenarchaeota; c__Thaumarchaeota; o__Nitrososphaerales; f__Nitrososphaeraceae; g__Candidatus Nitrososphaera; s__
otu44485	0.00121125	0.00064261	4.55556	0.25	k__Archaea; p__Crenarchaeota; c__Thaumarchaeota; o__Nitrososphaerales; f__Nitrososphaeraceae; g__Candidatus Nitrososphaera; s__
otu19065	0.00528297	0.00164354	12.3704	0.333333	k__Archaea; p__Crenarchaeota; c__Thaumarchaeota; o__Nitrososphaerales; f__Nitrososphaeraceae; g__Candidatus Nitrososphaera; s__SCA1145
otu47616	0.00107851	0.000657262	2792.93	14.3333	k__Archaea; p__Crenarchaeota; c__Thaumarchaeota; o__Nitrososphaerales; f__Nitrososphaeraceae; g__Candidatus Nitrososphaera; s__SCA1170
otu30067	0.00151927	0.000748592	6.88889	0	k__Archaea; p__Crenarchaeota; c__Thaumarchaeota; o__Nitrososphaerales; f__Nitrososphaeraceae; g__Candidatus Nitrososphaera; s__SCA1170
otu15376	0.00528313	0.00201597	14532.6	272.833	k__Archaea; p__Crenarchaeota; c__Thaumarchaeota; o__Nitrososphaerales; f__Nitrososphaeraceae; g__Candidatus Nitrososphaera; s__SCA1170
otu40651	0.00157646	0.000894438	848.63	77.5	k__Archaea; p__Crenarchaeota; c__Thaumarchaeota; o__Nitrososphaerales; f__Nitrososphaeraceae; g__Candidatus Nitrososphaera; s__SCA1170
otu2103	0.00287692	0.00108031	33.7778	1.41667	k__Archaea; p__Crenarchaeota; c__Thaumarchaeota; o__Nitrososphaerales; f__Nitrososphaeraceae; g__Candidatus Nitrososphaera; s__SCA1170
otu432	0.00170942	0.00123106	268.667	1.58333	k__Archaea; p__Crenarchaeota; c__Thaumarchaeota; o__Nitrososphaerales; f__Nitrososphaeraceae; g__Candidatus Nitrososphaera; s__SCA1170
otu3623	0.00767401	0.00270998	25.4074	0.166667	k__Archaea; p__Crenarchaeota; c__Thaumarchaeota; o__Nitrososphaerales; f__Nitrososphaeraceae; g__Candidatus Nitrososphaera; s__SCA1170
otu20937	0.00568782	0.000799837	12.4444	0.25	k__Archaea; p__Crenarchaeota; c__Thaumarchaeota; o__Nitrososphaerales; f__Nitrososphaeraceae; g__Candidatus Nitrososphaera; s__SCA1170
otu1643	0.00284436	0.00118488	12.2963	0.25	k__Archaea; p__Crenarchaeota; c__Thaumarchaeota; o__Nitrososphaerales; f__Nitrososphaeraceae; g__Candidatus Nitrososphaera; s__SCA1170
otu14073	0.0016755	0.00128377	99.4444	0.416667	k__Archaea; p__Crenarchaeota; c__Thaumarchaeota; o__Nitrososphaerales; f__Nitrososphaeraceae; g__Candidatus Nitrososphaera; s__SCA1170
otu48975	0.00354179	0.00107526	12	0.333333	k__Archaea; p__Crenarchaeota; c__Thaumarchaeota; o__Nitrososphaerales; f__Nitrososphaeraceae; g__Candidatus Nitrososphaera; s__SCA1170
otu36857	0.00169456	0.000897622	5.81481	0.0833333	k__Archaea; p__Crenarchaeota; c__Thaumarchaeota; o__Nitrososphaerales; f__Nitrososphaeraceae; g__Candidatus Nitrososphaera; s__SCA1170
otu27443	0.00104968	0.000585031	194.111	5.5	k__Archaea; p__Crenarchaeota; c__Thaumarchaeota; o__Nitrososphaerales; f__Nitrososphaeraceae; g__Candidatus Nitrososphaera; s__SCA1170
otu10868	0.00809178	0.00140672	23.3704	0.916667	k__Archaea; p__Crenarchaeota; c__Thaumarchaeota; o__Nitrososphaerales; f__Nitrososphaeraceae; g__Candidatus Nitrososphaera; s__SCA1170
otu25817	0.00155454	0.0010775	83.5926	0.666667	No blast hit
otu37283	0.00155861	0.00119488	614.37	6.41667	No blast hit
otu48694	0.00118697	0.000535073	21.5556	0.25	No blast hit
otu720	0.00297483	0.000790304	81.2963	0.833333	No blast hit
otu20583	0.00103503	0.000855599	503.185	59.1667	No blast hit

## Sheet: Fungi
#OTU ID	Mean_decrease_in_accuracy	Standard_deviation	Group2	Group1	taxonomy
otu5923	0.00114842	0.000928777	95.2593	495.75	k__Fungi; p__Ascomycota; c__Eurotiomycetes; o__Eurotiales; f__Trichocomaceae; g__Aspergillus; s__Aspergillus flavus
otu617	0.00139201	0.000826564	11.4815	51.3333	k__Fungi; p__Ascomycota; c__Eurotiomycetes; o__Eurotiales; f__Trichocomaceae; g__Aspergillus; s__Aspergillus piperis
otu7220	0.00758132	0.00214676	9.48148	54.5	k__Fungi; p__Ascomycota; c__Eurotiomycetes; o__Eurotiales; f__Trichocomaceae; g__unidentified; s__Trichocomaceae sp
otu2054	0.00162024	0.00121733	6.66667	22.8333	k__Fungi; p__Ascomycota; c__Sordariomycetes; o__Hypocreales; f__Incertae sedis; g__Acremonium; s__Acremonium alternatum
otu8000	0.00219416	0.00107259	4.33333	226.75	k__Fungi; p__Ascomycota; c__Sordariomycetes; o__Hypocreales; f__Incertae sedis; g__Geosmithia; s__Geosmithia pallida
otu6991	0.00108336	0.000574284	0.0740741	2.58333	k__Fungi; p__Ascomycota; c__Sordariomycetes; o__Hypocreales; f__Nectriaceae; g__Nectria; s__Nectria cinnabarina
otu5448	0.00154267	0.0011128	14	542.5	k__Fungi; p__Ascomycota; c__Sordariomycetes; o__Incertae sedis; f__Incertae sedis; g__Thyronectria; s__Thyronectria lamyi
otu5336	0.00130781	0.000676075	0.851852	7.83333	k__Fungi; p__Ascomycota; c__Sordariomycetes; o__Sordariales; f__Lasiosphaeriaceae; g__Cercophora; s__Cercophora sp
otu5520	0.00113596	0.000931938	4	225	k__Fungi; p__Ascomycota; c__Sordariomycetes; o__Sordariales; f__Lasiosphaeriaceae; g__Cercophora; s__Cercophora sp
otu2128	0.00215632	0.00103466	0.222222	7	k__Fungi; p__Ascomycota; c__unidentified; o__unidentified; f__unidentified; g__unidentified; s__Ascomycota sp
otu6949	0.00229509	0.000959073	2.03704	53.5	k__Fungi; p__Basidiomycota; c__Agaricomycetes; o__Agaricales; f__unidentified; g__unidentified; s__Agaricales sp
otu6731	0.00455763	0.00194323	0.592593	5.66667	k__Fungi; p__Basidiomycota; c__Incertae sedis; o__Malasseziales; f__Malasseziaceae; g__Malassezia; s__Malassezia globosa
otu1470	0.00156212	0.000897887	13.0741	315.667	k__Fungi; p__Basidiomycota; c__Microbotryomycetes; o__Leucosporidiales; f__unidentified; g__unidentified; s__Leucosporidiales sp
otu3903	0.00108372	0.00104639	5.59259	26.8333	k__Fungi; p__unidentified; c__unidentified; o__unidentified; f__unidentified; g__unidentified; s__Fungi sp
otu1300	0.00107456	0.000514288	0.666667	4.83333	k__Fungi; p__Zygomycota; c__Incertae sedis; o__Mucorales; f__Rhizopodaceae; g__Rhizopus; s__Rhizopus arrhizus
otu6936	0.00120536	0.000689868	2.22222	8.33333	No blast hit
otu2202	0.00100031	0.000840404	625.148	235.25	No blast hit
otu5346	0.00222158	0.00117014	58.4444	13.6667	k__Fungi; p__Ascomycota; c__Lecanoromycetes; o__Peltigerales; f__Pannariaceae; g__unidentified; s__Pannariaceae sp
otu6093	0.00173318	0.000858486	161.556	32.1667	k__Fungi; p__Ascomycota; c__Eurotiomycetes; o__Verrucariales; f__Verrucariaceae; g__Thelidium; s__Thelidium minutulum
otu7036	0.0014021	0.000745614	169.593	58.9167	k__Fungi; p__Ascomycota; c__Eurotiomycetes; o__Eurotiales; f__Trichocomaceae; g__Penicillium; s__Penicillium citrinum
otu8107	0.00132613	0.000542207	540.037	5900.5	No blast hit
