# Supplementary material for: Small-Scale Soil Microbial Community Heterogeneity Linked to Landform Historical Events on King George Island, Maritime Antarctica
Source: Front Microbiol. 2018 Dec 10;9:3065. doi: 10.3389/fmicb.2018.03065 (PMC6296293; doi:10.3389/fmicb.2018.03065)
Supplement: Supplementary file 12 [file Table_5.XLSX]

## Sheet: Sheet1
Table S5 Pairwise euclidean distances computed between samples with the normalized data of elemental compositions and environmental attributes
Sample	Q2_1	Q2_2	Q2_3	Q3_1	Q3_2	Q3_3	Q6_1	Q6_2	Q6_3	Q7_1	Q7_2	Q7_3	Q1_1	Q1_2	Q1_3	Q4_1	Q4_2	Q4_3	Q5_1	Q5_2	Q5_3	Q9_1	Q9_2	Q9_3	Q10_1	Q10_2	Q10_3	Q11_1	Q11_2	Q11_3	Q12_1	Q12_2	Q12_3	Q13_1	Q13_2	Q13_3
Q2_1	0
Q2_2	2.8793	0
Q2_3	8.66422	7.87794	0
Q3_1	12.5937	11.797	9.83885	0
Q3_2	9.7937	8.99819	7.64765	5.87772	0
Q3_3	9.0286	8.43461	8.69403	5.57396	3.73911	0
Q6_1	9.41694	8.43906	7.28361	8.74416	7.12675	6.74178	0
Q6_2	9.55037	8.62396	7.55966	8.66841	7.3261	6.69209	2.44476	0
Q6_3	9.89307	8.9283	6.87424	8.92093	7.57798	7.11912	2.67349	2.00287	0
Q7_1	6.21989	5.51477	9.07486	10.3347	8.01549	6.53453	7.0501	7.13995	7.64178	0
Q7_2	9.10536	8.57537	7.92421	8.28939	6.60412	5.49414	5.83335	5.43878	5.96819	4.94385	0
Q7_3	10.7185	10.0471	8.14543	8.01191	7.15136	6.63107	6.10401	5.2237	5.9037	7.10024	2.82876	0
Q1_1	12.9999	11.9644	9.89491	8.1841	8.02158	8.08684	7.36229	7.21637	7.63024	10.3128	7.54875	6.66934	0
Q1_2	13.3362	12.3471	10.3113	9.04529	8.64133	8.76331	7.76067	7.68404	8.01433	10.7959	8.23085	7.47783	3.936	0
Q1_3	13.7766	12.6714	10.8422	9.32752	9.29037	9.23405	8.13591	7.40763	7.87573	11.3069	8.74466	7.44604	4.34184	3.11891	0
Q4_1	12.8691	11.7711	9.6631	8.22632	7.49006	7.54741	7.36391	7.2518	7.32654	10.0302	7.1088	6.30505	5.51946	6.66642	6.91132	0
Q4_2	12.734	11.7546	8.95932	8.02702	6.61184	7.86973	7.52492	7.6011	7.6807	10.3155	7.38584	6.56909	5.35422	6.55144	7.17256	3.40286	0
Q4_3	12.9345	11.7646	9.6442	8.10562	7.49638	7.6096	7.34403	7.10137	7.25444	10.1599	7.27104	6.25987	5.4682	6.64041	6.62882	1.28693	3.3896	0
Q5_1	14.1437	13.145	9.50428	8.63517	8.44704	9.26744	8.20491	8.25148	8.30781	11.8738	8.72081	7.38493	7.68608	8.20962	8.51204	5.61263	5.47092	5.54111	0
Q5_2	14.0933	13.172	9.34106	8.81703	8.65115	9.42969	8.42538	8.41509	8.52699	11.8968	8.60341	7.16746	7.83012	8.44411	8.83607	5.75711	5.64368	5.76045	1.44773	0
Q5_3	12.4069	11.5713	8.93044	8.36978	7.72771	7.71661	7.26285	6.88698	7.09665	10.0996	7.03017	6.1138	7.59088	8.18005	8.28979	5.02613	5.7346	5.19507	3.45766	3.57631	0
Q9_1	13.5886	12.8913	9.78465	9.02102	7.70524	9.02931	8.25461	8.2644	8.4826	11.2359	8.1376	7.10916	7.27894	8.1615	8.67417	5.60638	4.04463	5.82098	5.85436	5.63926	5.82758	0
Q9_2	14.0839	13.2109	10.5358	8.94837	8.80153	8.87971	8.19909	7.81498	8.01375	11.054	7.63035	6.1418	7.15887	8.00189	7.95546	4.29281	5.24553	4.52396	5.02107	4.70526	4.6137	4.37034	0
Q9_3	13.9179	13.0294	10.4187	8.16934	8.00831	7.99457	7.49206	7.05394	7.27907	10.8515	7.48995	6.18941	6.63591	7.50213	7.41265	4.14659	5.00078	4.22002	4.56699	4.64957	3.84574	4.37043	2.50587	0
Q10_1	12.8653	11.7366	9.15411	7.64127	7.11176	7.3184	6.66789	6.0591	6.35144	9.68804	6.4161	4.92501	5.13296	6.1303	5.83491	3.66677	4.49685	3.2207	5.69674	5.84747	5.36686	6.03895	4.80082	4.29806	0
Q10_2	12.592	11.4588	9.05676	7.56717	7.1532	7.20212	5.91138	5.16663	5.52779	9.28171	6.11303	4.56324	4.97492	5.91147	5.36508	4.2825	4.93129	3.93793	5.86342	6.12359	5.28335	6.11339	4.96833	4.23089	1.55509	0
Q10_3	13.0417	11.9848	8.98298	7.48773	6.89851	7.65941	6.29515	6.28481	6.5699	9.95618	6.72691	5.25393	5.08255	5.90005	6.15743	4.69637	4.36739	4.36433	5.00529	5.24682	5.75423	5.84362	5.20002	4.89688	2.66062	2.87083	0
Q11_1	14.0031	13.172	10.2665	7.84753	7.36924	7.8113	7.81539	7.97023	8.0214	11.3618	8.2561	7.47231	6.73775	7.5086	8.14809	4.49596	4.288	4.52612	4.59099	4.83335	5.07426	5.05087	4.54503	3.82586	5.03877	5.41482	4.6425	0
Q11_2	13.956	13.0418	10.2721	8.19941	7.7008	8.21993	7.81619	7.98075	7.94925	11.3407	8.47753	7.67364	6.87926	7.72727	8.36087	4.17023	4.10361	4.18408	4.82209	5.03288	5.33515	5.05404	4.40344	3.99284	5.03152	5.45255	4.76336	1.58034	0
Q11_3	14.2126	13.3027	10.4006	8.32653	8.02701	8.54383	8.07076	8.06159	8.11002	11.5882	8.5413	7.4767	6.83681	7.72307	8.15647	4.31556	4.17579	4.1933	4.63761	4.74812	5.30786	4.92595	3.9989	3.78006	4.87895	5.32311	4.62005	1.77477	0.986601	0
Q12_1	13.3213	12.4282	9.35786	8.09881	7.75702	8.13257	7.56556	7.68793	7.8564	10.963	7.7371	6.77827	5.90361	6.9757	7.65453	3.75638	3.54432	3.60821	3.95749	3.98924	4.37483	5.30154	4.82772	4.38913	4.56625	5.0653	4.36356	3.13223	3.29958	3.26333	0
Q12_2	13.3085	12.4359	9.43205	8.18101	7.90862	7.94908	7.97423	7.60748	7.7695	10.9382	7.48222	6.3437	6.54424	7.44265	7.57652	3.48948	4.34262	3.4214	3.94664	3.87599	3.32968	5.40714	3.89285	3.58559	4.15948	4.72671	4.91268	3.71225	3.99122	3.79695	2.41052	0
Q12_3	13.2276	12.2322	9.4193	8.18603	7.90411	8.01263	7.4723	6.96477	7.18957	10.8617	7.57704	6.27901	6.09662	6.98342	6.77243	3.37157	4.10706	2.89299	4.0449	4.27125	3.73094	5.64661	4.27084	3.64161	3.6132	4.06265	4.40306	3.80163	3.94778	3.68616	2.54862	1.61708	0
Q13_1	15.0239	13.9681	11.2075	11.3694	10.9186	11.654	9.38763	9.66451	9.82656	12.9508	10.4148	9.00082	9.17274	8.26712	8.63141	6.90796	7.44923	6.92472	6.29199	6.17887	7.42713	7.59426	6.41335	7.20823	7.43882	7.73279	6.81193	7.58997	7.39173	7.15366	7.0968	7.20583	6.95894	0
Q13_2	14.6119	13.5516	10.6285	9.71455	9.71522	10.3323	8.29379	8.11567	8.467	12.1542	9.13558	7.27863	7.44977	8.14257	7.79187	5.6815	5.66734	5.28868	3.83698	3.89964	5.28805	5.74963	4.42547	4.59144	5.6054	5.6702	4.95128	5.61054	5.515	4.9719	4.87893	5.03843	4.45946	4.91851	0
Q13_3	15.7606	14.6349	12.3354	12.288	11.9479	12.3375	10.0936	10.08	10.3464	13.7315	11.3068	9.78217	9.97159	9.23296	8.80043	7.53738	8.72449	7.38317	7.63639	7.66608	8.24481	8.7051	7.17107	7.66178	8.01321	8.24621	8.09945	8.82092	8.64942	8.33447	8.38043	7.97571	7.55601	3.4999	5.76576	0
